# Supplementary material for: Extracellular superoxide production is a widespread photoacclimation strategy in phytoplankton
Source: ISME Commun. 2025 Nov 27;5(1):ycaf179. doi: 10.1093/ismeco/ycaf179 (PMC12684733; doi:10.1093/ismeco/ycaf179)
Supplement: Supplementary_Table_6_ycaf179 [file supplementary_table_6_ycaf179.xlsx]

## Sheet: Sheet1
Supplementary Table 6. Replicate measurements from each experiment. BD stands for below detection and indicates all cells died at a rate that was faster than our limit of detection.
Measurement (units)	Strain	Treatment	Value		Mean	SD	Associated Figures
Superoxide production (amol µm-2 h-1)	Synechococcus sp. WH5701	DMSO	8.4169		13.1355	4.22331	Figure 1
			14.4283				Figure 3 b-c
			16.5613				Supplementary Figure 1
		DPI	13.0314		14.9807	1.74576
			15.5104
			16.4002
	Synechococcus sp. WH8102	DMSO	2.71591		4.12887	1.37046
			4.21825
			5.45245
		DPI	-0.587418		0.320719	1.84481
			-0.893986
			2.44356
	P. marinus MIT9312	DMSO	0.0529744		0.0549005	0.0101935
			0.0659197
			0.0458075
		DPI	0.0280082		0.0236486	0.00408079
			0.0230174
			0.0199202
	P. marinus NATL2A	DMSO	0.504503		0.535051	0.0269373
			0.555401
			0.545247
		DPI	0.161611		0.0361645	0.109614
			-0.011976
			-0.0411415
	E. huxleyi CCMP 374	DMSO	2.81684		3.22093	0.850425
			4.19806
			2.64789
		DPI	2.41507		3.22058	0.735335
			3.85589
			3.39077
	E. huxleyi CCMP 371	DMSO	7.52787		6.2239	1.23881
			5.0626
			6.08122
		DPI	1.20399		0.989615	0.516555
			1.36447
			0.400389
	Dunaliella sp. 15-1a	DMSO	1.63851		1.28984	0.418842
			0.825245
			1.40575
		DPI	0.922435		0.60624	0.331954
			0.260503
			0.635782
	M. pusilla CCMP 1545	DMSO	7.31166		11.0132	3.97143
			10.5195
			15.2084
		DPI	4.17099		6.40995	3.03407
			5.19578
			9.86306
	O. tauri OTH95	DMSO	7.08993		6.82072	0.243015
			6.75469
			6.61755
		DPI	1.99659		1.668	0.29589
			1.58477
			1.42264
	K. brevis ARC 5	DMSO	579.603		578.501	26.5106
			551.457
			604.444
		DPI	396.856		370.853	40.2261
			324.52
			391.185
	Symbiodinium sp. CCMP 3364	DMSO	2.1283		1.81503	0.271482
			1.64862
			1.66815
		DPI	0.946255		0.862957	0.111831
			0.735855
			0.90676
	A. anophagefferens CCMP 1984	DMSO	27.333		38.0403	17.143
			57.8126
			28.9753
		DPI	11.5643		20.3202	13.0428
			35.3102
			14.0861
	P. tricornutum CCAP 1055/1	DMSO	0.0496816		0.0761267	0.0229981
			0.0914486
			0.0872498
		DPI	-0.0705502		-0.0686504	0.0106333
			-0.0782058
			-0.0571952
	T. weissflogii CCMP 1336	DMSO	25.5109		25.6234	0.11911
			25.6111
			25.7482
		DPI	13.5485		12.1573	1.26808
			11.0662
			11.8573
	T. pseudonana CCMP 1335	DMSO	21.5632		16.9764	4.22775
			13.2355
			16.1306
		DPI	7.54935		5.53453	2.10221
			5.69959
			3.35465
	T. oceanica CCMP 1005	DMSO	0.220353		0.142594	0.0751929
			0.137167
			0.0702617
		DPI	0.00497998		0.00640479	0.0237303
			-0.016581
			0.0308154
% change in superoxide production due to DPI	Synechococcus sp. WH5701		0.548245		0.204505	0.300686	Figure 3a
			0.0749962
			-0.00972609
	Synechococcus sp. WH8102		-1.21629		-0.993354	0.382367
			-1.21193
			-0.551842
	P. marinus MIT9312		-0.471288		-0.562416	0.0898004
			-0.650827
			-0.565133
	P. marinus NATL2A		-0.679663		-0.92556	0.214651
			-1.02156
			-1.07545
	E. huxleyi CCMP 374		-0.14263		0.0188065	0.228732
			-0.0815052
			0.280555
	E. huxleyi CCMP 371		-0.840062		-0.834901	0.101937
			-0.730481
			-0.93416
	Dunaliella sp. 15-1a		-0.43703		-0.556363	0.123878
			-0.684333
			-0.547727
	M. pusilla CCMP 1545		-0.429542		-0.429032	0.0773074
			-0.506083
			-0.351471
	O. tauri OTH95		-0.718391		-0.756265	0.0342379
			-0.765382
			-0.785021
	K. brevis ARC 5		-0.315297		-0.35988	0.0484999
			-0.411523
			-0.352819
	Symbiodinium sp. CCMP 3364		-0.555395		-0.521826	0.0566433
			-0.553656
			-0.456427
	A. anophagefferens CCMP 1984		-0.576912		-0.493334	0.0955094
			-0.38923
			-0.51386
	P. tricornutum CCAP 1055/1		-2.42005		-1.97692	0.396528
			-1.85519
			-1.65553
	T. weissflogii CCMP 1336		-0.468912		-0.539492	0.0509744
			-0.567913
			-0.539492
	T. pseudonana CCMP 1335		-0.649896		-0.670434	0.112742
			-0.569372
			-0.792032
	T. oceanica CCMP 1005		-0.9774		-0.886567	0.290582
			-1.12088
			-0.561419
Photosynthetic efficiency or Fv/Fm	Synechococcus sp. WH5701	Dark, Unamended	0.367		0.352333	0.0189033	Figure 4
			0.359
			0.331
		Dark, DMSO	0.368		0.343333	0.021362
			0.331
			0.331
		Dark, DPI	0.353		0.328333	0.03139
			0.339
			0.293
		Light, Unamended	0.283		0.266333	0.0315013
			0.286
			0.23
		Light, DMSO	0.286		0.248667	0.0323316
			0.23
			0.23
		Light, DPI	0.301		0.293667	0.0127017
			0.301
			0.279
	Synechococcus sp. WH8102	Dark, Unamended	0.492		0.496667	0.00723418
			0.493
			0.505
		Dark, DMSO	0.49		0.488	0.0043589
			0.483
			0.491
		Dark, DPI	0.284		0.265667	0.0275379
			0.279
			0.234
		Light, Unamended	0.444		0.483667	0.0376873
			0.488
			0.519
		Light, DMSO	0.517		0.510333	0.0189033
			0.489
			0.525
		Light, DPI	0.265		0.263333	0.00378594
			0.259
			0.266
	P. marinus MIT9312	Dark, Unamended	0.665		0.674667	0.0176163
			0.695
			0.664
		Dark, DMSO	0.664		0.671667	0.0150444
			0.689
			0.662
		Dark, DPI	0.673		0.680667	0.0132791
			0.696
			0.673
		Light, Unamended	0.697		0.694333	0.00378594
			0.69
			0.696
		Light, DMSO	0.69		0.688	0.0043589
			0.683
			0.691
		Light, DPI	0.437		0.401667	0.0325167
			0.373
			0.395
	P. marinus NATL2A	Dark, Unamended	0.622		0.638667	0.0230723
			0.629
			0.665
		Dark, DMSO	0.618		0.633667	0.022942
			0.623
			0.66
		Dark, DPI	0.624		0.645333	0.0210079
			0.646
			0.666
		Light, Unamended	0.641		0.642667	0.00208167
			0.642
			0.645
		Light, DMSO	0.646		0.646667	0.00404145
			0.651
			0.643
		Light, DPI	0.45		0.414	0.0355106
			0.413
			0.379
	E. huxleyi CCMP 374	Dark, Unamended	0.542		0.54	0.0052915
			0.544
			0.534
		Dark, DMSO	0.552		0.551333	0.00802081
			0.559
			0.543
		Dark, DPI	0.527		0.535	0.008
			0.543
			0.535
		Light, Unamended	0.552		0.561	0.00818535
			0.563
			0.568
		Light, DMSO	0.564		0.565	0.001
			0.565
			0.566
		Light, DPI	0.261		0.257333	0.0109697
			0.245
			0.266
	E. huxleyi CCMP 371	Dark, Unamended	0.585		0.577333	0.0107858
			0.582
			0.565
		Dark, DMSO	0.573		0.576333	0.00305505
			0.579
			0.577
		Dark, DPI	0.498		0.5	0.017088
			0.484
			0.518
		Light, Unamended	0.586		0.587333	0.0051316
			0.593
			0.583
		Light, DMSO	0.572		0.58	0.0072111
			0.586
			0.582
		Light, DPI	0.316		0.295333	0.0210079
			0.296
			0.274
	Dunaliella sp. 15-1a	Dark, Unamended	0.698		0.693333	0.00416333
			0.69
			0.692
		Dark, DMSO	0.691		0.69	0.00264575
			0.687
			0.692
		Dark, DPI	0.701		0.694	0.00608276
			0.691
			0.69
		Light, Unamended	0.688		0.687333	0.00305505
			0.69
			0.684
		Light, DMSO	0.676		0.680667	0.0080829
			0.69
			0.676
		Light, DPI	0.688		0.681	0.00608276
			0.678
			0.677
					0.465	0.00282843
	M. pusilla CCMP 1545	Dark, Unamended	0.463		0.465667	0.0023094
			0.467
			0.467
		Dark, DMSO	0.459		0.464667	0.00493288
			0.467
			0.468
		Dark, DPI	0.433		0.419333	0.0179536
			0.399
			0.426
		Light, Unamended	0.41		0.393333	0.0187705
			0.397
			0.373
		Light, DMSO	0.361		0.380667	0.01823
			0.384
			0.397
		Light, DPI	0.083		0.0943333	0.0140119
			0.09
			0.11
	O. tauri OTH95	Dark, Unamended	0.589		0.592333	0.00493288
			0.598
			0.59
		Dark, DMSO	0.629		0.632	0.003
			0.632
			0.635
		Dark, DPI	0.662		0.663667	0.00568624
			0.659
			0.67
		Light, Unamended	0.624		0.622333	0.00288675
			0.624
			0.619
		Light, DMSO	0.624		0.622667	0.00152753
			0.623
			0.621
		Light, DPI	0.362		0.350333	0.0115036
			0.35
			0.339
	K. brevis ARC 5	Dark, Unamended	0.647		0.639667	0.00635085
			0.636
			0.636
		Dark, DMSO	0.603		0.606333	0.00416333
			0.611
			0.605
		Dark, DPI	0.618		0.608	0.00953939
			0.599
			0.607
		Light, Unamended	0.608		0.604333	0.012897
			0.615
			0.59
		Light, DMSO	0.591		0.586667	0.0111505
			0.595
			0.574
		Light, DPI	0.451		0.406	0.0423202
			0.4
			0.367
	Symbiodinium CCMP 3364	Dark, Unamended	0.539		0.545	0.00519615
			0.548
			0.548
		Dark, DMSO	0.53		0.538333	0.00802081
			0.546
			0.539
		Dark, DPI	0.417		0.448	0.0292062
			0.475
			0.452
		Light, Unamended	0.577		0.583667	0.00585947
			0.588
			0.586
		Light, DMSO	0.568		0.557333	0.0184752
			0.568
			0.536
		Light, DPI	0.354		0.302333	0.0492172
			0.297
			0.256
	A. anophagefferens CCMP 1984	Dark, Unamended	0.628		0.607333	0.0221209
			0.61
			0.584
		Dark, DMSO	0.619		0.601	0.0190788
			0.581
			0.603
		Dark, DPI	0.354		0.365	0.0244336
			0.348
			0.393
		Light, Unamended	0.578		0.582333	0.00450925
			0.587
			0.582
		Light, DMSO	0.601		0.588667	0.020502
			0.6
			0.565
		Light, DPI	0.269		0.239333	0.0391195
			0.195
			0.254
	P. tricornutum CCAP 1055/1	Dark, Unamended	0.663		0.663667	0.0011547
			0.663
			0.665
		Dark, DMSO	0.662		0.661333	0.0011547
			0.662
			0.66
		Dark, DPI	0.745		0.742667	0.00776745
			0.749
			0.734
		Light, Unamended	0.656		0.646333	0.0100167
			0.636
			0.647
		Light, DMSO	0.64		0.635333	0.00503322
			0.63
			0.636
		Light, DPI	0.202		0.138	0.0558659
			0.113
			0.099
	T. weissflogii CCMP 1336	Dark, Unamended	0.611		0.593	0.0158745
			0.581
			0.587
		Dark, DMSO	0.603		0.602333	0.00208167
			0.604
			0.6
		Dark, DPI	0.485		0.468667	0.0155671
			0.454
			0.467
		Light, Unamended	0.631		0.603333	0.0240901
			0.587
			0.592
		Light, DMSO	0.646		0.624667	0.0231805
			0.628
			0.6
		Light, DPI	0.385		0.400667	0.0146401
			0.403
			0.414
	T. pseudonana CCMP 1335	Dark, Unamended	0.647		0.639333	0.00665833
			0.635
			0.636
		Dark, DMSO	0.642		0.638333	0.00351188
			0.635
			0.638
		Dark, DPI	0.424		0.439	0.0194679
			0.432
			0.461
		Light, Unamended	0.639		0.637667	0.00152753
			0.636
			0.638
		Light, DMSO	0.628		0.632667	0.00404145
			0.635
			0.635
		Light, DPI	0.218		0.194333	0.0205508
			0.184
			0.181
	T. oceanica CCMP 1005	Dark, Unamended	0.647		0.643667	0.00305505
			0.643
			0.641
		Dark, DMSO	0.645		0.641667	0.00305505
			0.639
			0.641
		Dark, DPI	0.612		0.592	0.0174356
			0.584
			0.58
		Light, Unamended	0.674		0.672667	0.0011547
			0.672
			0.672
		Light, DMSO	0.672		0.674	0.00264575
			0.673
			0.677
		Light, DPI	0.448		0.472	0.0398497
			0.45
			0.518
Growth rate (d-1)	Synechococcus sp. WH5701	Unamended	0.654		0.643667	0.0187705	Figure 5
		Unamended	0.622				Supplementary Figure 3
		Unamended	0.655
		DMSO	0.594		0.607	0.0225167
		DMSO	0.633
		DMSO	0.594
		0.02 µM DPI	0.62		0.594333	0.031628
		0.02 µM DPI	0.559
		0.02 µM DPI	0.604
		2 µM DPI	BD
		2 µM DPI	BD
		2 µM DPI	BD
	Synechococcus sp. WH8102	Unamended	0.447		0.470333	0.0225462
		Unamended	0.472
		Unamended	0.492
		DMSO	0.455		0.472333	0.0380832
		DMSO	0.446
		DMSO	0.516
		0.02 µM DPI	-0.3		-0.391667	0.320488
		0.02 µM DPI	-0.127
		0.02 µM DPI	-0.748
		2 µM DPI	BD
		2 µM DPI	BD
		2 µM DPI	BD
	P. marinus MIT9312	Unamended	0.587		0.585333	0.00568624
		Unamended	0.579
		Unamended	0.59
		DMSO	0.572		0.567667	0.0376873
		DMSO	0.603
		DMSO	0.528
		0.02 µM DPI	0.492		0.488	0.004
		0.02 µM DPI	0.484
		0.02 µM DPI	0.488
		2 µM DPI	-0.441		-0.448667	0.0141539
		2 µM DPI	-0.44
		2 µM DPI	-0.465
	P. marinus NATL2A	Unamended	0.325		0.324333	0.0011547
		Unamended	0.325
		Unamended	0.323
		DMSO	0.332		0.324667	0.00665833
		DMSO	0.323
		DMSO	0.319
		0.02 µM DPI	0.301		0.292333	0.0109697
		0.02 µM DPI	0.28
		0.02 µM DPI	0.296
		2 µM DPI	-0.479		-0.425333	0.059096
		2 µM DPI	-0.435
		2 µM DPI	-0.362
	E. huxleyi CCMP 374	Unamended	0.352		0.328333	0.0209841
		Unamended	0.321
		Unamended	0.312
		DMSO	0.353		0.332667	0.0176163
		DMSO	0.322
		DMSO	0.323
		0.02 µM DPI	0.261		0.141	0.116658
		0.02 µM DPI	0.134
		0.02 µM DPI	0.028
		2 µM DPI	BD
		2 µM DPI	BD
		2 µM DPI	BD
	E. huxleyi CCMP 371	Unamended	0.558		0.584	0.026
		Unamended	0.61
		Unamended	0.584
		DMSO	0.566		0.565	0.00458258
		DMSO	0.56
		DMSO	0.569
		0.02 µM DPI	0.538		0.542667	0.00503322
		0.02 µM DPI	0.548
		0.02 µM DPI	0.542
		2 µM DPI	BD
		2 µM DPI	BD
		2 µM DPI	BD
	Dunaliella sp. 15-1a	Unamended	0.504		0.447	0.0517397
		Unamended	0.434
		Unamended	0.403
		DMSO	0.373		0.384667	0.010116
		DMSO	0.391
		DMSO	0.39
		0.02 µM DPI	0.367		0.398	0.0296142
		0.02 µM DPI	0.401
		0.02 µM DPI	0.426
		2 µM DPI	0.376		0.377667	0.0225462
		2 µM DPI	0.356
		2 µM DPI	0.401
	M. pusilla CCMP 1545	Unamended	0.464		0.484667	0.0181475
		Unamended	0.492
		Unamended	0.498
		DMSO	0.536		0.537333	0.00152753
		DMSO	0.537
		DMSO	0.539
		0.02 µM DPI	0.484		0.507667	0.020502
		0.02 µM DPI	0.519
		0.02 µM DPI	0.52
		2 µM DPI	BD
		2 µM DPI	BD
		2 µM DPI	BD
	O. tauri OTH95	Unamended	0.234		0.227333	0.00702377
		Unamended	0.228
		Unamended	0.22
		DMSO	0.234		0.233667	0.00650641
		DMSO	0.24
		DMSO	0.227
		0.02 µM DPI	0.239		0.229667	0.0106927
		0.02 µM DPI	0.218
		0.02 µM DPI	0.232
		2 µM DPI	BD
		2 µM DPI	BD
		2 µM DPI	BD
	K. brevis ARC 5	Unamended	0.39		0.416667	0.023094
		Unamended	0.43
		Unamended	0.43
		DMSO	0.43		0.42	0.01
		DMSO	0.41
		DMSO	0.42
		0.02 µM DPI	BD
		0.02 µM DPI	BD
		0.02 µM DPI	BD
		2 µM DPI	BD
		2 µM DPI	BD
		2 µM DPI	BD
	Symbiodinium sp. CCMP 3364	Unamended	0.419		0.413333	0.0125033
		Unamended	0.399
		Unamended	0.422
		DMSO	0.43		0.438333	0.00737111
		DMSO	0.441
		DMSO	0.444
		0.02 µM DPI	0.254		0.176	0.0682862
		0.02 µM DPI	0.127
		0.02 µM DPI	0.147
		2 µM DPI	-0.873		-0.916	0.072753
		2 µM DPI	-1
		2 µM DPI	-0.875
	A. anophagefferens CCMP 1984	Unamended	0.566		0.563333	0.0064291
		Unamended	0.568
		Unamended	0.556
		DMSO	0.571		0.564	0.00655744
		DMSO	0.558
		DMSO	0.563
		0.02 µM DPI	0.513		0.508667	0.00378594
		0.02 µM DPI	0.507
		0.02 µM DPI	0.506
		2 µM DPI	BD
		2 µM DPI	BD
		2 µM DPI	BD
	P. tricornutum CCAP 1055/1	Unamended	0.77		0.746667	0.0208167
		Unamended	0.73
		Unamended	0.74
		DMSO	0.73		0.726667	0.0251661
		DMSO	0.75
		DMSO	0.7
		0.02 µM DPI	0.73		0.726667	0.0057735
		0.02 µM DPI	0.72
		0.02 µM DPI	0.73
		2 µM DPI	-0.82		-0.923333	0.10504
		2 µM DPI	-0.92
		2 µM DPI	-1.03
	T. weissflogii CCMP 1336	Unamended	0.491		0.479	0.0131149
		Unamended	0.465
		Unamended	0.481
		DMSO	0.491		0.480667	0.0161967
		DMSO	0.462
		DMSO	0.489
		0.02 µM DPI	0.428		0.428667	0.00702377
		0.02 µM DPI	0.422
		0.02 µM DPI	0.436
		2 µM DPI	BD
		2 µM DPI	BD
		2 µM DPI	BD
	T. pseudonana CCMP 1335	Unamended	0.487		0.470333	0.0152753
		Unamended	0.457
		Unamended	0.467
		DMSO	0.494		0.470333	0.020502
		DMSO	0.458
		DMSO	0.459
		0.02 µM DPI	0.206		0.191667	0.012897
		0.02 µM DPI	0.181
		0.02 µM DPI	0.188
		2 µM DPI	BD
		2 µM DPI	BD
		2 µM DPI	BD
	T. oceanica CCMP 1005	Unamended	0.456		0.437667	0.0185023
		Unamended	0.419
		Unamended	0.438
		DMSO	0.409		0.438333	0.025482
		DMSO	0.455
		DMSO	0.451
		0.02 µM DPI	0.163		0.173333	0.0317857
		0.02 µM DPI	0.209
		0.02 µM DPI	0.148
		2 µM DPI	BD
		2 µM DPI	BD
		2 µM DPI	BD
Time (s); superoxide concentration (pM)	T. pseudonana CCMP 1335		10	545			Figure 3b
			12	436
			14	1417
			16	2072
			18	218
			20	109
			22	109
			24	-327
			26	-109
			28	0
			30	-981
			32	763
			34	0
			36	109
			38	-327
			40	109
			42	218
			44	-1417
			46	-1636
			48	-218
			50	-763
			52	-109
			54	654
			56	1308
			58	-872
			60	-981
			62	-654
			64	-218
			66	-872
			68	-218
			70	109
			72	545
			74	1199
			76	-109
			78	218
			80	0
			82	-654
			84	109
			86	1199
			88	0
			90	1417
			92	109
			94	327
			96	981
			98	327
			100	327
			102	-218
			104	-981
			106	-872
			108	-218
			110	-872
			112	218
			114	218
			116	2399
			118	-545
			120	-763
			122	109
			124	-545
			126	-327
			128	-218
			130	545
			132	-1090
			134	-1199
			136	327
			138	-545
			140	0
			142	218
			144	654
			146	-327
			148	1417
			150	1090
			152	-1636
			154	109
			156	-654
			158	1199
			160	-763
			162	872
			164	981
			166	327
			168	763
			170	-436
			172	-981
			174	-109
			176	-654
			178	327
			180	-981
			182	-109
			184	1308
			186	-1199
			188	-1308
			190	327
			192	-436
			194	218
			196	1308
			198	872
			200	218
			202	545
			204	545
			206	-327
			208	327
			210	545
			212	-654
			214	545
			216	-1636
			218	1199
			220	-109
			222	545
			224	436
			226	1199
			228	1417
			230	327
			232	-327
			234	763
			236	1308
			238	2617
			240	1636
			242	654
			244	1963
			246	1527
			248	3598
			250	2835
			252	5234
			254	5670
			256	5997
			258	7196
			260	4580
			262	5779
			264	4907
			266	2617
			268	2726
			270	1745
			272	1199
			274	545
			276	-1745
			278	-981
			280	-1308
			282	-1745
			284	-2399
			286	-2617
			288	-3271
			290	-4034
			292	-3816
			294	-4689
			296	-4252
			298	-5016
			300	-5125
			302	-3053
			304	-4252
			306	-4907
			308	-4252
			310	-4907
			312	-3816
			314	-4907
			316	-5997
			318	-5343
			320	-4362
			322	-3925
			324	-3707
			326	-3162
			328	-4907
			330	-3925
			332	-3489
			334	-4689
			336	-3162
			338	-1963
			340	-2072
			342	-2508
			344	-2290
			346	-981
			348	-2399
			350	-2508
			352	-1527
			354	-1417
			356	-981
			358	-1090
			360	-1745
			362	763
			364	-2181
			366	1527
			368	-109
			370	1199
			372	1854
			374	2399
			376	3271
			378	1090
			380	1417
			382	2944
			384	2726
			386	3271
			388	3162
			390	3816
			392	3489
			394	2617
			396	2290
			398	5997
			400	4252
			402	4471
			404	6542
			406	5343
			408	5670
			410	6106
			412	4143
			414	3707
			416	5452
			418	5997
			420	7415
			422	6106
			424	7415
			426	6215
			428	6215
			430	6651
			432	7196
			434	7196
			436	6760
			438	7633
			440	6869
			442	7306
			444	7524
			446	7633
			448	6869
			450	8505
			452	8069
			454	8287
			456	7196
			458	8069
			460	9813
			462	10577
			464	8178
			466	9050
			468	7960
			470	9050
			472	8178
			474	8178
			476	10140
			478	9595
			480	9704
			482	9486
			484	8505
			486	8396
			488	8614
			490	9268
			492	9704
			494	9704
			496	8069
			498	10031
			500	10359
			502	8396
			504	9268
			506	8505
			508	10031
			510	8832
			512	9268
			514	8832
			516	10250
			518	9922
			520	9486
			522	9377
			524	9268
			526	10031
			528	10904
			530	11449
			532	10140
			534	10140
			536	10686
			538	11013
			540	9050
			542	10904
			544	10577
			546	9268
			548	10359
			550	10140
			552	11122
			554	11013
			556	11013
			558	10795
			560	12430
			562	11231
			564	11013
			566	11013
			568	11013
			570	11013
			572	11667
			574	11558
			576	9050
			578	11776
			580	10904
			582	10904
			584	10686
			586	10577
			588	10140
			590	10250
			592	11885
			594	11013
			596	11449
			598	10795
			600	11885
			602	9704
			604	10577
			606	12212
			608	10468
			610	10250
			612	11013
			614	10795
			616	11667
			618	10359
			620	11885
			622	11449
			624	9922
			626	11231
			628	11231
			630	11776
			632	11231
			634	11667
			636	11994
			638	11667
			640	11994
			642	11994
			644	10577
			646	11994
			648	11231
			650	10795
			652	11231
			654	11449
			656	9922
			658	11122
			660	11994
			662	11885
			664	11994
			666	11013
			668	11776
			670	12103
			672	10904
			674	11558
			676	10140
			678	11667
			680	11667
			682	12539
			684	11558
			686	9922
			688	12430
			690	12975
			692	11885
			694	11340
			696	12321
			698	9377
			700	9595
			702	11013
			704	11013
			706	11885
			708	11558
			710	11667
			712	11667
			714	13521
			716	11231
			718	11667
			720	12430
			722	12212
			724	10686
			726	10359
			728	12321
			730	10686
			732	11122
			734	11667
			736	11994
			738	11667
			740	12321
			742	11667
			744	11667
			746	10031
			748	10577
			750	10359
			752	10250
			754	10795
			756	11122
			758	10795
			760	11122
			762	11449
			764	11231
			766	11667
			768	11013
			770	12103
			772	12321
			774	11122
			776	11013
			778	11013
			780	10904
			782	11231
			784	11449
			786	10795
			788	10795
			790	9159
			792	11558
			794	8178
			796	10359
			798	10031
			800	10577
			802	11340
			804	12321
			806	10359
			808	10795
			810	9922
			812	11013
			814	11558
			816	11231
			818	11885
			820	11667
			822	12321
			824	10686
			826	11231
			828	11013
			830	11449
			832	12539
			834	11231
			836	10031
			838	11013
			840	11885
			842	11885
			844	11667
			846	11013
			848	10795
			850	10577
			852	11013
			854	10904
			856	12321
			858	11994
			860	11667
			862	10686
			864	11667
			866	11231
			868	11231
			870	10359
			872	10795
			874	11994
			876	11885
			878	10904
			880	9159
			882	11558
			884	9922
			886	11122
			888	9268
			890	11885
			892	11776
			894	9595
			896	10140
			898	10468
			900	10577
			902	10359
			904	9704
			906	10250
			908	11340
			910	10359
			912	10795
			914	11885
			916	11122
			918	9813
			920	8723
			922	12103
			924	8832
			926	9159
			928	9922
			930	10250
			932	10140
			934	10031
			936	9922
			938	9268
			940	9050
			942	8178
			944	8614
			946	9050
			948	8614
			950	7851
			952	6869
			954	10140
			956	9268
			958	8396
			960	7960
			962	9704
			964	7960
			966	7742
			968	7087
			970	8832
			972	9050
			974	7633
			976	8505
			978	7524
			980	7415
			982	7306
			984	6324
			986	7196
			988	8069
			990	7524
			992	6760
			994	8396
			996	7960
			998	8287
			1000	6651
			1002	7851
			1004	6978
			1006	7524
			1008	8396
			1010	5997
			1012	6651
			1014	5670
			1016	5997
			1018	7196
			1020	5125
			1022	5125
			1024	6651
			1026	5343
			1028	5997
			1030	6978
			1032	8505
			1034	5779
			1036	6433
			1038	5997
			1040	7415
			1042	5888
			1044	7087
			1046	7087
			1048	6542
			1050	5670
			1052	6215
			1054	5888
			1056	6651
			1058	6760
			1060	5125
			1062	5452
			1064	5670
			1066	5670
			1068	5234
			1070	5125
			1072	4362
			1074	6106
			1076	5452
			1078	6433
			1080	6324
			1082	5779
			1084	6215
			1086	4143
			1088	5997
			1090	4471
			1092	5779
			1094	5670
			1096	4798
			1098	5452
			1100	4471
			1102	3598
			1104	5779
			1106	5452
			1108	6433
			1110	3380
			1112	5016
			1114	4143
			1116	5343
			1118	5016
			1120	4252
			1122	4798
			1124	5561
			1126	6433
			1128	4362
			1130	5670
			1132	4580
			1134	5452
			1136	5561
			1138	4689
			1140	4362
			1142	5888
			1144	4252
			1146	4907
			1148	4907
			1150	3053
			1152	5343
			1154	6106
			1156	4252
			1158	5016
			1160	5561
			1162	5234
			1164	4362
			1166	4689
			1168	5779
			1170	4907
			1172	4471
			1174	4907
			1176	4689
			1178	6651
			1180	4580
			1182	5343
			1184	5670
			1186	5888
			1188	6106
			1190	4362
			1192	5125
			1194	3925
			1196	4689
			1198	4798
			1200	5125
			1202	3925
			1204	5234
			1206	4143
			1208	5125
			1210	4689
			1212	3925
			1214	4580
			1216	5343
			1218	4689
			1220	5125
			1222	4798
			1224	4689
			1226	4689
			1228	6215
			1230	5997
			1232	3707
			1234	2944
			1236	4143
			1238	6324
			1240	4907
			1242	4907
			1244	4689
			1246	4689
			1248	5452
			1250	5343
			1252	5234
			1254	4580
			1256	4907
			1258	4580
			1260	5561
			1262	4034
			1264	4689
			1266	3707
			1268	4471
			1270	4798
			1272	5452
			1274	4689
			1276	5125
			1278	4798
			1280	6106
			1282	4689
			1284	4362
			1286	5234
			1288	3925
			1290	4689
			1292	4471
			1294	5125
			1296	4143
			1298	5670
			1300	5234
			1302	4907
			1304	5234
			1306	4362
			1308	4689
			1310	3925
			1312	3053
			1314	4907
			1316	5561
			1318	3162
			1320	6215
			1322	4471
			1324	4907
			1326	3816
			1328	5561
			1330	5125
			1332	4580
			1334	4798
			1336	4907
			1338	4798
			1340	4471
			1342	5125
			1344	4471
			1346	5125
			1348	5561
			1350	4907
			1352	4471
			1354	5343
			1356	5452
			1358	5452
			1360	4798
			1362	5343
			1364	4689
			1366	5997
			1368	4907
			1370	4798
			1372	5670
			1374	4471
			1376	4907
			1378	3925
			1380	4143
			1382	5234
			1384	4362
			1386	4143
			1388	4362
			1390	5343
			1392	4252
			1394	4362
			1396	4907
			1398	3816
			1400	4907
			1402	5779
			1404	3489
			1406	4252
			1408	4907
			1410	4580
			1412	3816
			1414	4143
			1416	5343
			1418	3598
			1420	1854
			1422	2617
			1424	-218
			1426	-1417
			1428	-1417
			1430	-1854
			1432	-3380
			1434	-3925
			1436	-4143
			1438	-4907
			1440	-5016
			1442	-6869
			1444	-6542
			1446	-7633
			1448	-6869
			1450	-7742
			1452	-7524
			1454	-9050
			1456	-8832
			1458	-7633
			1460	-8396
			1462	-7851
			1464	-8832
			1466	-9595
			1468	-9050
			1470	-8614
			1472	-9486
			1474	-9377
			1476	-8396
			1478	-8723
			1480	-8505
			1482	-9704
			1484	-9486
			1486	-8396
			1488	-8941
			1490	-9159
			1492	-8941
			1494	-9050
			1496	-8396
			1498	-9377
			1500	-10359
			1502	-9159
			1504	-9050
			1506	-10795
			1508	-8178
			1510	-8287
			1512	-9813
			1514	-8832
			1516	-8832
			1518	-9050
			1520	-9704
			1522	-10031
			1524	-10140
			1526	-11013
			1528	-10468
			1530	-9595
			1532	-8505
			1534	-8941
			1536	-9377
			1538	-9050
			1540	-9268
			1542	-11231
			1544	-9268
			1546	-9595
			1548	-9704
			1550	-9050
			1552	-10250
			1554	-9268
			1556	-10140
			1558	-9704
			1560	-8505
			1562	-9922
			1564	-9704
			1566	-9486
			1568	-9268
			1570	-9704
			1572	-10250
			1574	-10577
			1576	-10140
			1578	-8505
			1580	-9813
			1582	-10250
			1584	-9159
			1586	-8832
			1588	-10577
			1590	-10795
			1592	-9486
			1594	-9704
			1596	-9922
			1598	-10577
			1600	-9704
			1602	-9922
			1604	-10795
			1606	-10686
			1608	-10577
			1610	-9922
			1612	-10904
			1614	-10359
			1616	-9486
			1618	-8941
			1620	-9486
			1622	-9704
			1624	-10468
			1626	-9704
			1628	-10795
			1630	-9486
			1632	-10468
	E. huxleyi CCMP 374		130	-657			Figure 3c
			132	428
			134	-385
			136	790
			138	609
			140	-205
			142	-837
			144	247
			146	-566
			148	-837
			150	1332
			152	-657
			154	790
			156	699
			158	880
			160	609
			162	247
			164	-928
			166	519
			168	-476
			170	519
			172	428
			174	790
			176	428
			178	247
			180	1061
			182	67
			184	-1289
			186	-476
			188	1603
			190	157
			192	880
			194	-295
			196	880
			198	790
			200	1061
			202	609
			204	609
			206	-657
			208	-24
			210	-114
			212	247
			214	247
			216	-1109
			218	-295
			220	157
			222	-385
			224	519
			226	428
			228	-837
			230	-295
			232	-747
			234	-566
			236	157
			238	1151
			240	-1199
			242	-385
			244	-1832
			246	247
			248	67
			250	-476
			252	519
			254	-205
			256	-837
			258	-566
			260	-928
			262	-657
			264	-114
			266	519
			268	-24
			270	-1018
			272	-657
			274	428
			276	-837
			278	-657
			280	428
			282	-205
			284	-837
			286	-1922
			288	-1741
			290	-566
			292	-476
			294	-2645
			296	-1832
			298	-1832
			300	-1922
			302	-1289
			304	-1561
			306	-1561
			308	-2103
			310	-1561
			312	-2374
			314	-2103
			316	-2645
			318	-2193
			320	-1651
			322	-2826
			324	-3549
			326	-3278
			328	-2916
			330	-3820
			332	-3097
			334	-3549
			336	-4363
			338	-3730
			340	-3549
			342	-3188
			344	-3188
			346	-2374
			348	-3278
			350	-3911
			352	-2826
			354	-3730
			356	-3007
			358	-2555
			360	-2916
			362	-2736
			364	-2555
			366	-2374
			368	-2374
			370	-295
			372	-2555
			374	-1109
			376	-1561
			378	-24
			380	-1741
			382	-3007
			384	-3007
			386	-3911
			388	-4543
			390	-3820
			392	-6261
			394	-5990
			396	-5628
			398	-7617
			400	-8069
			402	-9334
			404	-7436
			406	-8611
			408	-8611
			410	-8882
			412	-8702
			414	-9786
			416	-9877
			418	-10961
			420	-9786
			422	-10419
			424	-9153
			426	-9605
			428	-9605
			430	-8611
			432	-8250
			434	-7888
			436	-8069
			438	-8069
			440	-7436
			442	-7526
			444	-6261
			446	-6803
			448	-6984
			450	-6442
			452	-6261
			454	-5809
			456	-5086
			458	-5538
			460	-3730
			462	-5176
			464	-5899
			466	-4092
			468	-4453
			470	-1109
			472	-3459
			474	-3188
			476	-3549
			478	-1380
			480	-1380
			482	-1741
			484	-747
			486	-657
			488	-1109
			490	-1018
			492	609
			494	790
			496	-24
			498	-205
			500	-476
			502	1694
			504	1694
			506	2055
			508	1784
			510	2055
			512	2778
			514	2507
			516	3411
			518	2959
			520	2778
			522	3592
			524	3140
			526	3140
			528	3140
			530	3501
			532	5761
			534	4405
			536	4405
			538	4315
			540	5309
			542	5309
			544	5400
			546	5490
			548	4134
			550	4496
			552	5309
			554	7388
			556	6213
			558	5490
			560	7117
			562	6394
			564	7208
			566	6575
			568	7298
			570	6936
			572	7750
			574	5942
			576	7479
			578	6936
			580	7569
			582	7117
			584	6756
			586	7479
			588	6936
			590	6213
			592	6936
			594	7117
			596	7659
			598	6936
			600	7117
			602	8654
			604	6665
			606	8383
			608	9015
			610	7750
			612	8563
			614	7208
			616	7208
			618	6213
			620	6756
			622	7659
			624	7298
			626	7388
			628	5761
			630	8111
			632	8111
			634	7479
			636	6756
			638	6665
			640	9739
			642	6575
			644	7479
			646	7750
			648	8925
			650	6846
			652	7840
			654	8111
			656	6032
			658	6304
			660	7931
			662	7479
			664	8021
			666	8202
			668	8835
			670	8111
			672	6575
			674	7117
			676	8021
			678	6936
			680	8021
			682	8021
			684	7117
			686	6756
			688	6756
			690	7208
			692	5580
			694	5852
			696	7208
			698	6936
			700	5309
			702	5580
			704	6846
			706	6575
			708	6304
			710	6575
			712	6756
			714	6665
			716	5400
			718	5671
			720	6032
			722	6936
			724	4857
			726	5580
			728	6032
			730	4767
			732	5942
			734	5852
			736	6032
			738	4767
			740	5219
			742	6213
			744	5400
			746	6213
			748	5490
			750	5309
			752	6213
			754	5400
			756	5761
			758	5671
			760	4948
			762	7117
			764	6304
			766	6756
			768	4857
			770	5490
			772	4586
			774	5309
			776	5852
			778	5580
			780	5671
			782	7479
			784	4586
			786	5942
			788	5852
			790	4857
			792	6123
			794	7840
			796	5038
			798	5490
			800	5671
			802	5852
			804	6394
			806	5490
			808	6846
			810	5852
			812	7027
			814	3501
			816	5852
			818	5400
			820	4767
			822	7117
			824	5038
			826	6665
			828	5761
			830	5129
			832	5129
			834	5400
			836	5852
			838	5580
			840	5761
			842	4225
			844	5852
			846	6394
			848	6213
			850	4767
			852	5852
			854	6394
			856	5129
			858	5490
			860	5309
			862	5852
			864	5309
			866	5671
			868	5671
			870	6394
			872	5400
			874	5038
			876	5671
			878	6123
			880	6846
			882	6032
			884	5852
			886	5490
			888	6846
			890	5852
			892	6123
			894	5309
			896	5219
			898	5219
			900	3773
			902	5038
			904	6032
			906	5400
			908	6394
			910	4677
			912	5129
			914	4948
			916	6032
			918	5761
			920	6575
			922	5309
			924	5490
			926	4315
			928	4586
			930	6394
			932	5942
			934	5490
			936	5580
			938	5400
			940	5580
			942	5219
			944	6213
			946	5761
			948	5219
			950	5671
			952	5671
			954	6846
			956	4586
			958	4586
			960	5309
			962	4948
			964	5129
			966	5219
			968	6213
			970	6213
			972	5309
			974	4767
			976	5942
			978	6123
			980	4586
			982	4767
			984	4767
			986	3953
			988	4134
			990	5129
			992	5038
			994	5852
			996	5038
			998	5219
			1000	4767
			1002	4677
			1004	5400
			1006	5309
			1008	4948
			1010	5580
			1012	4315
			1014	3592
			1016	4948
			1018	5129
			1020	4225
			1022	3321
			1024	5490
			1026	3863
			1028	6123
			1030	3863
			1032	3953
			1034	4225
			1036	4315
			1038	4496
			1040	5129
			1042	6484
			1044	4044
			1046	5942
			1048	4405
			1050	6213
			1052	5309
			1054	4677
			1056	7659
			1058	4405
			1060	6756
			1062	6846
			1064	4767
			1066	5671
			1068	3682
			1070	5219
			1072	5219
			1074	4586
			1076	4496
			1078	6032
			1080	5671
			1082	4134
			1084	5671
			1086	5400
			1088	5129
			1090	4586
			1092	5400
			1094	5219
			1096	5309
			1098	5219
			1100	6304
			1102	3863
			1104	5038
			1106	5942
			1108	5129
			1110	5309
			1112	4677
			1114	5038
			1116	5129
			1118	5129
			1120	5219
			1122	4044
			1124	5761
			1126	5129
			1128	4677
			1130	5671
			1132	5490
			1134	6394
			1136	5852
			1138	6394
			1140	5761
			1142	4948
			1144	5942
			1146	5309
			1148	4405
			1150	4857
			1152	5671
			1154	5671
			1156	4586
			1158	4767
			1160	4496
			1162	5761
			1164	6304
			1166	6394
			1168	5761
			1170	4586
			1172	6213
			1174	3501
			1176	4948
			1178	4948
			1180	5761
			1182	5400
			1184	4315
			1186	5580
			1188	6213
			1190	3863
			1192	5852
			1194	3863
			1196	5580
			1198	5400
			1200	6394
			1202	4405
			1204	6484
			1206	5038
			1208	5942
			1210	5309
			1212	4315
			1214	5038
			1216	3140
			1218	5671
			1220	4677
			1222	4586
			1224	4948
			1226	4767
			1228	5309
			1230	5309
			1232	4677
			1234	5490
			1236	5761
			1238	4496
			1240	5219
			1242	6394
			1244	4948
			1246	4677
			1248	5219
			1250	5490
[truncated: 193 more rows]
